# Supplementary material for: Assessing Red Fox (Vulpes vulpes) Demographics to Monitor Wildlife Diseases: A Spotlight on Echinococcus multilocularis
Source: Pathogens. 2022 Dec 30;12(1):60. doi: 10.3390/pathogens12010060 (PMC9862526; doi:10.3390/pathogens12010060)
Supplement: Supplementary file 1 [file pathogens-12-00060-s001.zip]

Archive with 4 entries (4 files):
- S1_PCR profiles.xlsx
- S2_SCR model.txt
- S3_CH_Alto Isarco-Wipptal.txt
- S4_CH_Ultimo-Ultental.txt
