# Supplementary material for: Assessing Red Fox (Vulpes vulpes) Demographics to Monitor Wildlife Diseases: A Spotlight on Echinococcus multilocularis
Source: Pathogens. 2022 Dec 30;12(1):60. doi: 10.3390/pathogens12010060 (PMC9862526; doi:10.3390/pathogens12010060)
Supplement: Supplementary file 1 [file pathogens-12-00060-s001.zip › S1_PCR profiles.xlsx]

## Sheet: S1_PCR profiles
	REACTION MIX (μL)														THERMIC PROFILE
REACTION	H2O	Buffer	BSA	MgCl2	MARKERS (Forward and Reverse)					dNTPs	GoTaq	Mix	DNA		Start	Denaturation	Annealing	Extension	Final extension	Cooling	n. cycles
MPX 1	9.55	6	0.5	1.2		C04140	C01424	FH2010		0.1	0.2	18	2	T (°C)	95	94	58	72	72	4	45
						0.15	0.15	0.15						Time (s)	120	30	45	1	300	∞
MPX 2	11.3	4	0.5	1.2		FH2328	CPH2	RF2001		0.1	0.2	18	2	T (°C)	95	94	58	72	72	4	45
						0.2	0.2	0.3						Time (s)	120	30	45	1	300	∞
MPX 3	7.9	6	0.5	2		CPH18	CXX468	FH2848		0.1	0.2	18	2	T (°C)	95	94	56	72	72	4	45
						0.4	0.4	0.5						Time (s)	120	30	45	1	300	∞
MPX 4	10.6	4	0.5	1.2	ATH137	CPH3	INU055	REN162CO4	REN169018	0.1	0.2	18	2	T (°C)	95	94	58	72	72	4	45
					0.3	0.3	0.2	0.4	0.2					Time (s)	120	30	45	1	300	∞
MPX 5	10.9	4	0.5	1.2		ATH121	CXX402	REN105L03		0.1	0.2	18	2	T (°C)	95	94	58	72	72	4	45
						0.5	0.3	0.3						Time (s)	120	30	45	1	300	∞
MPX 6	9.8	6	0.5	1.2	C08618	CPH11	CXX279	FH2088	K9AMELO	0.1	0.2	19	1	T (°C)	95	94	60	72	72	4	45
					0.3	0.3	0.2	0.3	0.1					Time (s)	120	30	45	1	300	∞
