# Supplementary material for: Assessing Red Fox (Vulpes vulpes) Demographics to Monitor Wildlife Diseases: A Spotlight on Echinococcus multilocularis
Source: Pathogens. 2022 Dec 30;12(1):60. doi: 10.3390/pathogens12010060 (PMC9862526; doi:10.3390/pathogens12010060)
Supplement: Supplementary file 1 [file pathogens-12-00060-s001.zip › S2_SCR model.txt]

model {
beta0~dunif(0.2,1)
beta1~dunif(180,200)
psi~dunif(0,1)
sigma~dunif(0,0.1)
tau<-1/(sigma*sigma)
for(i in 1:M){
w[i]~dbern(psi)
s[i,1]~dunif(Xl,Xu)
s[i,2]~dunif(Yl,Yu)
for(t in 1:V){
u[i,t]~dnorm(s[i,1],tau)
v[i,t]~dnorm(s[i,2],tau)
for(j in 1:J){
DD[i,t,j]<-pow(pow(u[i,t]-(trap[j,1]),2)+pow(v[i,t]-(trap[j,2]),2),0.5)
VV[i,t,j]<-DD[i,t,j]*trap[j,3]
h[i,t,j]<-exp(-beta0-(beta1*VV[i,t,j]))}
H[i,t]<-sum(h[i,t,1:J])
p[i,t]<-w[i]*(1-exp(-H[i,t]))
y[i,t]~dbern(p[i,t])
}
}
N<-sum(w[])
D<-N/(((Xu-Xl)*(Yu-Yl))*10000)
}
