# Supplementary material for: Assessing Red Fox (Vulpes vulpes) Demographics to Monitor Wildlife Diseases: A Spotlight on Echinococcus multilocularis
Source: Pathogens. 2022 Dec 30;12(1):60. doi: 10.3390/pathogens12010060 (PMC9862526; doi:10.3390/pathogens12010060)
Supplement: Supplementary file 1 [file pathogens-12-00060-s001.zip › S3_CH_Alto Isarco-Wipptal.txt]

ID	t1	t2	t3	x1	y1	x2	y2	x3	y3	z1	z2	z3
VvRac_001	1	1	0	68.3338	519.2877	68.255	519.2388	NA	NA	3	2	NA
VvRac_002	1	1	0	68.185	519.4033	68.16	519.3767	NA	NA	5	5	NA
VvRac_003	1	1	0	68.1898	519.4029	68.2003	519.357	NA	NA	5	5	NA
VvRac_004	0	1	0	NA	NA	67.5958	519.7761	NA	NA	NA	7	NA
VvRac_005	0	1	1	NA	NA	67.7144	519.2909	67.692	519.263	NA	4	4
VvRac_006	0	0	1	NA	NA	NA	NA	68.1714	519.4176	NA	NA	5
VvRac_007	0	0	1	NA	NA	NA	NA	67.5935	519.8284	NA	NA	7
VvRac_008	1	0	0	68.3231	519.3551	NA	NA	NA	NA	3	NA	NA
VvRac_009	1	0	0	68.3235	519.3562	NA	NA	NA	NA	3	NA	NA
VvRac_010	1	0	0	68.3151	519.3418	NA	NA	NA	NA	3	NA	NA
VvRac_011	1	0	0	68.3188	519.3361	NA	NA	NA	NA	3	NA	NA
VvRac_012	1	0	0	67.8009	519.5809	NA	NA	NA	NA	6	NA	NA
VvRac_013	1	0	0	67.8049	519.5821	NA	NA	NA	NA	6	NA	NA
VvRac_014	1	0	0	67.7256	519.6033	NA	NA	NA	NA	6	NA	NA
VvRac_015	1	0	0	67.5307	519.8306	NA	NA	NA	NA	7	NA	NA
VvRac_016	1	0	0	67.982	519.0931	NA	NA	NA	NA	8	NA	NA
VvRac_017	0	1	0	NA	NA	67.9103	519.1806	NA	NA	NA	2	NA
VvRac_018	0	1	0	NA	NA	67.6415	519.2657	NA	NA	NA	4	NA
VvRac_019	0	1	0	NA	NA	67.6321	519.2482	NA	NA	NA	4	NA
VvRac_020	0	1	0	NA	NA	68.1701	519.3903	NA	NA	NA	5	NA
VvRac_021	0	1	0	NA	NA	68.1125	519.3534	NA	NA	NA	5	NA
VvRac_022	0	1	0	NA	NA	67.7733	519.577	NA	NA	NA	6	NA
VvRac_023	0	1	0	NA	NA	67.8093	519.6022	NA	NA	NA	6	NA
VvRac_024	0	1	0	NA	NA	67.9936	519.1056	NA	NA	NA	8	NA
VvRac_025	0	0	1	NA	NA	NA	NA	67.951	519.2041	NA	NA	2
VvRac_026	0	0	1	NA	NA	NA	NA	68.3254	519.3625	NA	NA	3
VvRac_027	0	0	1	NA	NA	NA	NA	68.2556	519.2391	NA	NA	3
VvRac_028	0	0	1	NA	NA	NA	NA	67.8168	519.5711	NA	NA	6
VvRac_029	0	0	1	NA	NA	NA	NA	67.5372	519.7847	NA	NA	7
VvRac_030	0	0	1	NA	NA	NA	NA	67.5941	519.8275	NA	NA	7
VvRac_031	0	0	1	NA	NA	NA	NA	67.9223	519.1139	NA	NA	8
