# Supplementary material for: Assessing Red Fox (Vulpes vulpes) Demographics to Monitor Wildlife Diseases: A Spotlight on Echinococcus multilocularis
Source: Pathogens. 2022 Dec 30;12(1):60. doi: 10.3390/pathogens12010060 (PMC9862526; doi:10.3390/pathogens12010060)
Supplement: Supplementary file 1 [file pathogens-12-00060-s001.zip › S4_CH_Ultimo-Ultental.txt]

ID	t1	t2	t3	x1	y1	x2	y2	x3	y3	z1	z2	z3
01	1	1	0	64.1719	514.9924	64.1311	514.9314	NA	NA	5	5	NA
02	0	1	1	NA	NA	65.0585	515.6552	65.0913	515.6374	NA	1	1
03	1	0	0	65.0515	515.6441	NA	NA	NA	NA	1	NA	NA
04	1	0	0	65.1251	515.7011	NA	NA	NA	NA	1
05	1	0	0	65.1153	515.7055	NA	NA	NA	NA	1
06	1	1	1	64.3609	515.1343	64.3968	515.1507	64.3870	515.1175	4	4	4
07	1	0	0	64.1077	514.9496	NA	NA	NA	NA	5
08	1	0	0	64.1322	514.9315	NA	NA	NA	NA	5
09	1	0	0	64.1347	514.9315	NA	NA	NA	NA	5
10	1	0	0	64.2310	514.9973	NA	NA	NA	NA	5
11	0	1	0	NA	NA	65.1292	515.6503	NA	NA	NA	1	NA
12	0	1	0	NA	NA	65.0848	515.6511	NA	NA	NA	1	NA
13	0	1	0	NA	NA	65.0587	515.6556	NA	NA	NA	1	NA
14	0	1	0	NA	NA	65.0589	515.6561	NA	NA	NA	1	NA
15	0	1	0	NA	NA	64.9898	515.7765	NA	NA	NA	2	NA
16	0	1	0	NA	NA	64.8563	515.5173	NA	NA	NA	3	NA
17	0	1	0	NA	NA	64.8534	515.5126	NA	NA	NA	3	NA
18	0	1	0	NA	NA	64.8058	515.4809	NA	NA	NA	3	NA
19	0	1	0	NA	NA	64.7931	515.5106	NA	NA	NA	3	NA
20	0	1	0	NA	NA	64.3837	515.1518	NA	NA	NA	4	NA
21	0	1	0	NA	NA	64.3968	515.1507	NA	NA	NA	4	NA
22	0	1	0	NA	NA	64.1490	514.9580	NA	NA	NA	5	NA
27	0	1	1	NA	NA	65.1349	515.6794	65.0991	515.6813	NA	1	1
28	0	1	1	NA	NA	64.4039	515.0952	64.3543	515.1270	NA	4	4
29	0	0	1	NA	NA	NA	NA	64.3627	515.0993	NA	NA	4
31	0	0	1	NA	NA	NA	NA	64.1636	514.9691	NA	NA	5
